# Supplementary material for: Two stable gut microbiome guilds predict liver tumor class and treatment responses
Source: Imeta. 2026 Apr 2;5(2):e70123. doi: 10.1002/imt2.70123 (PMC13147943; doi:10.1002/imt2.70123)
Supplement: Supplementary file 2 — Table S1. Demographic and clinical characteristics of benign tumor (BT) vs malignant tumor (MT) groups. Table S2. Genome IDs and guild membership of the 142 HQMAGs in the HCC‐TCG. Table S3. Demographic and clinical characteristics of HCC vs CRLM groups. Table S4. Demographic and clinical characteristics of Surgery + PD‐1 subgroup. Table S5. Demographic and clinical characteristics of Surgery + TACE subgroup. Table S6. Demographic and clinical characteristics of Surgery only subgroup. Table S7. Benchmarking RF, SVM, and XGBoost on the fixed 142‐HQMAG HCC‐TCG feature set. Table S8. Sample ID, cohort assignment, and endpoint labels. [file IMT2-5-e70123-s001.xlsx]

## Sheet: S1
Table S1 Demographic and clinical characteristics of benign tumor (BT) vs malignant tumor (MT) groups (Total = 196)
Characteristics		Group		Total	p
		BT ( n = 76)	MT ( n = 120)
Gender	Female	42	19	61	< 0.001
	Male	34	101	135
Age	≤ 50	45	18	63	< 0.001
	> 50	31	102	133
HBsAg	(-)	73	40	113	< 0.001
	(+)	3	80	83
HCVAb	(-)	74	115	189	0.573
	(+)	2	5	7
AFP (ng/mL)		2.20 (1.6,2.8)	18.20 (3.8,257.1)		< 0.001
ALB (g/L)		44.00 (41.0,46.0)	42.00 (39.4,44.3)		0.001
TB (μmol/L )		11.30 (8.5,14.5)	12.25 (9.9,14.9)		0.208
ALT (U/L)		16.00 (10.0,22.0)	26.45 (18.0,42.5)		< 0.001
GGT (U/L)		26.00 (16.0,43.0)	40.50 (27.0,80.3)		< 0.001
Abbreviations: HBsAg, hepatitis B surface antigen; HCVAb, hepatitis C virus antibody; AFP, alpha-fetoprotein; ALB, albumin; TB, total bilirubin; ALT, alanine aminotransferase; GGT, gamma-glutamyl transferase.

## Sheet: S2
Table S2 Genome IDs and guild membership of the 142 HQMAGs in the HCC-TCG
ID	Genome Size	Completeness	Contamination	TCG ID	Taxonomic classificaiton by GTDB-TK	fastani_taxonomy	fastani_ani
PLC328.3	3860265	99.82	0.31	C1A	d__Bacteria;p__Bacillota_A;c__Clostridia;o__Lachnospirales;f__Lachnospiraceae;g__Blautia_A;s__Blautia_A wexlerae	d__Bacteria;p__Bacillota_A;c__Clostridia;o__Lachnospirales;f__Lachnospiraceae;g__Blautia_A;s__Blautia_A wexlerae	97.25
PLC194.32	3413904	99.52	0.26	C1A	d__Bacteria;p__Bacillota_A;c__Clostridia;o__Lachnospirales;f__Lachnospiraceae;g__Blautia_A;s__Blautia_A wexlerae	d__Bacteria;p__Bacillota_A;c__Clostridia;o__Lachnospirales;f__Lachnospiraceae;g__Blautia_A;s__Blautia_A wexlerae	97.52
PLC215.19	3835304	99.97	4.1	C1A	d__Bacteria;p__Bacillota_A;c__Clostridia;o__Lachnospirales;f__Lachnospiraceae;g__Blautia_A;s__Blautia_A wexlerae	d__Bacteria;p__Bacillota_A;c__Clostridia;o__Lachnospirales;f__Lachnospiraceae;g__Blautia_A;s__Blautia_A wexlerae	97.06
PLC274.12	3513741	99.38	0.9	C1A	d__Bacteria;p__Bacillota_A;c__Clostridia;o__Lachnospirales;f__Lachnospiraceae;g__Blautia_A;s__Blautia_A wexlerae	d__Bacteria;p__Bacillota_A;c__Clostridia;o__Lachnospirales;f__Lachnospiraceae;g__Blautia_A;s__Blautia_A wexlerae	97.01
PLC235.25	3466594	98.71	0.23	C1A	d__Bacteria;p__Bacillota_A;c__Clostridia;o__Lachnospirales;f__Lachnospiraceae;g__Blautia_A;s__Blautia_A wexlerae	d__Bacteria;p__Bacillota_A;c__Clostridia;o__Lachnospirales;f__Lachnospiraceae;g__Blautia_A;s__Blautia_A wexlerae	97.46
PLC268.24	3454636	98.54	4.74	C1A	d__Bacteria;p__Bacillota_A;c__Clostridia;o__Lachnospirales;f__Lachnospiraceae;g__Blautia_A;s__Blautia_A wexlerae	d__Bacteria;p__Bacillota_A;c__Clostridia;o__Lachnospirales;f__Lachnospiraceae;g__Blautia_A;s__Blautia_A wexlerae	97.24
PLC292.10	2278249	99.86	0.69	C1A	d__Bacteria;p__Bacillota_A;c__Clostridia;o__Peptostreptococcales;f__Anaerovoracaceae;g__Lentihominibacter;s__Lentihominibacter faecis	d__Bacteria;p__Bacillota_A;c__Clostridia;o__Peptostreptococcales;f__Anaerovoracaceae;g__Lentihominibacter;s__Lentihominibacter faecis	98.03
S60.10	2567345	95.82	1.69	C1A	d__Bacteria;p__Bacillota_A;c__Clostridia;o__Oscillospirales;f__Oscillospiraceae;g__Faecousia;s__Faecousia sp900540635	d__Bacteria;p__Bacillota_A;c__Clostridia;o__Oscillospirales;f__Oscillospiraceae;g__Faecousia;s__Faecousia sp900540635	97.79
PLC346.26	3621938	100	1.95	C1A	d__Bacteria;p__Bacillota_A;c__Clostridia;o__Oscillospirales;f__Acutalibacteraceae;g__Acutalibacter;s__Acutalibacter timonensis	d__Bacteria;p__Bacillota_A;c__Clostridia;o__Oscillospirales;f__Acutalibacteraceae;g__Acutalibacter;s__Acutalibacter timonensis	99.98
PLC333.9	2783072	98.02	0.27	C1A	d__Bacteria;p__Bacillota_A;c__Clostridia;o__Oscillospirales;f__Ruminococcaceae;g__Negativibacillus;s__Negativibacillus massiliensis	d__Bacteria;p__Bacillota_A;c__Clostridia;o__Oscillospirales;f__Ruminococcaceae;g__Negativibacillus;s__Negativibacillus massiliensis	97.15
S38.25	3336579	97.08	0.68	C1A	d__Bacteria;p__Bacillota_A;c__Clostridia;o__Lachnospirales;f__Lachnospiraceae;g__Enterocloster;s__Enterocloster sp000431375	d__Bacteria;p__Bacillota_A;c__Clostridia;o__Lachnospirales;f__Lachnospiraceae;g__Enterocloster;s__Enterocloster sp000431375	99.19
PLC212.9	2661397	99.35	1.59	C1A	d__Bacteria;p__Bacillota_A;c__Clostridia;o__Lachnospirales;f__Lachnospiraceae;g__Blautia_A;s__Blautia_A massiliensis	d__Bacteria;p__Bacillota_A;c__Clostridia;o__Lachnospirales;f__Lachnospiraceae;g__Blautia_A;s__Blautia_A massiliensis	97.76
PLC349.4	2612707	95.11	0	C1A	d__Bacteria;p__Bacillota_A;c__Clostridia;o__Lachnospirales;f__Lachnospiraceae;g__Clostridium_Q;s__Clostridium_Q fessum	d__Bacteria;p__Bacillota_A;c__Clostridia;o__Lachnospirales;f__Lachnospiraceae;g__Clostridium_Q;s__Clostridium_Q fessum	99.73
PLC357.15	2592405	98.19	0.96	C1A	d__Bacteria;p__Bacillota_A;c__Clostridia;o__Lachnospirales;f__Lachnospiraceae;g__Eubacterium_G;s__Eubacterium_G sp000434315	d__Bacteria;p__Bacillota_A;c__Clostridia;o__Lachnospirales;f__Lachnospiraceae;g__Eubacterium_G;s__Eubacterium_G sp000434315	98.32
S42.12	2545967	99.35	0.3	C1A	d__Bacteria;p__Bacillota_A;c__Clostridia;o__Lachnospirales;f__Lachnospiraceae;g__Dorea_A;s__Dorea_A longicatena	d__Bacteria;p__Bacillota_A;c__Clostridia;o__Lachnospirales;f__Lachnospiraceae;g__Dorea_A;s__Dorea_A longicatena	98.71
PLC296.25	2582579	97.54	4.2	C1A	d__Bacteria;p__Bacillota_A;c__Clostridia;o__Lachnospirales;f__Lachnospiraceae;g__Anaerostipes;s__Anaerostipes hadrus_A	d__Bacteria;p__Bacillota_A;c__Clostridia;o__Lachnospirales;f__Lachnospiraceae;g__Anaerostipes;s__Anaerostipes hadrus_A	98.5
PLC258.24	2704597	95.84	2.05	C1A	d__Bacteria;p__Bacillota_A;c__Clostridia;o__Lachnospirales;f__Lachnospiraceae;g__Coprococcus;s__Coprococcus sp000154245	d__Bacteria;p__Bacillota_A;c__Clostridia;o__Lachnospirales;f__Lachnospiraceae;g__Coprococcus;s__Coprococcus sp000154245	98.71
S43.9	2582620	98.17	1.72	C1A	d__Bacteria;p__Bacillota_A;c__Clostridia;o__Lachnospirales;f__Lachnospiraceae;g__Choladocola;s__Choladocola sp003480725	d__Bacteria;p__Bacillota_A;c__Clostridia;o__Lachnospirales;f__Lachnospiraceae;g__Choladocola;s__Choladocola sp003480725	97.48
PLC249.16	2930526	100	0.15	C1A	d__Bacteria;p__Bacillota_A;c__Clostridia;o__Lachnospirales;f__Lachnospiraceae;g__Eubacterium_I;s__Eubacterium_I ramulus	d__Bacteria;p__Bacillota_A;c__Clostridia;o__Lachnospirales;f__Lachnospiraceae;g__Eubacterium_I;s__Eubacterium_I ramulus	97.71
PLC189.11	2660953	95.54	0.11	C1A	d__Bacteria;p__Bacillota_A;c__Clostridia;o__Lachnospirales;f__Lachnospiraceae;g__Dorea_A;s__Dorea_A longicatena_B	d__Bacteria;p__Bacillota_A;c__Clostridia;o__Lachnospirales;f__Lachnospiraceae;g__Dorea_A;s__Dorea_A longicatena_B	97.55
PLC322.25	1829913	100	2.54	C1A	d__Bacteria;p__Bacillota_A;c__Clostridia;o__Oscillospirales;f__Acutalibacteraceae;g__UMGS1071;s__UMGS1071 sp934476545	d__Bacteria;p__Bacillota_A;c__Clostridia;o__Oscillospirales;f__Acutalibacteraceae;g__UMGS1071;s__UMGS1071 sp934476545	97.96
S61.34	2883830	97.52	1.57	C1A	d__Bacteria;p__Bacillota_A;c__Clostridia;o__Oscillospirales;f__Ruminococcaceae;g__Ruminococcus_C;s__Ruminococcus_C sp000433635	d__Bacteria;p__Bacillota_A;c__Clostridia;o__Oscillospirales;f__Ruminococcaceae;g__Ruminococcus_C;s__Ruminococcus_C sp000433635	97.58
S43.2	3482814	100	1.36	C1A	d__Bacteria;p__Bacillota_A;c__Clostridia;o__Lachnospirales;f__Lachnospiraceae;g__Anaerobutyricum;s__Anaerobutyricum soehngenii	d__Bacteria;p__Bacillota_A;c__Clostridia;o__Lachnospirales;f__Lachnospiraceae;g__Anaerobutyricum;s__Anaerobutyricum soehngenii	96.85
PLC331.28	2609672	99.17	0.79	C1A	d__Bacteria;p__Bacillota_A;c__Clostridia;o__Oscillospirales;f__Ruminococcaceae;g__Faecalibacterium;s__Faecalibacterium duncaniae	d__Bacteria;p__Bacillota_A;c__Clostridia;o__Oscillospirales;f__Ruminococcaceae;g__Faecalibacterium;s__Faecalibacterium duncaniae	96.84
S49.19	2370711	99.56	1.07	C1A	d__Bacteria;p__Bacillota_A;c__Clostridia;o__Oscillospirales;f__Acutalibacteraceae;g__CAG-217;s__CAG-217 sp000436335	d__Bacteria;p__Bacillota_A;c__Clostridia;o__Oscillospirales;f__Acutalibacteraceae;g__CAG-217;s__CAG-217 sp000436335	97.11
S68.24	2811662	100	0.72	C1A	d__Bacteria;p__Bacillota_A;c__Clostridia;o__Lachnospirales;f__Lachnospiraceae;g__Blautia_A;s__Blautia_A massiliensis	d__Bacteria;p__Bacillota_A;c__Clostridia;o__Lachnospirales;f__Lachnospiraceae;g__Blautia_A;s__Blautia_A massiliensis	98.1
PLC210.10	2863012	99.24	0.01	C1A	d__Bacteria;p__Bacillota_A;c__Clostridia;o__Oscillospirales;f__Oscillospiraceae;g__Dysosmobacter;s__Dysosmobacter welbionis	d__Bacteria;p__Bacillota_A;c__Clostridia;o__Oscillospirales;f__Oscillospiraceae;g__Dysosmobacter;s__Dysosmobacter welbionis	98.99
PLC203.25	2408126	99.93	1.25	C1A	d__Bacteria;p__Bacillota_C;c__Negativicutes;o__Veillonellales;f__Dialisteraceae;g__Dialister;s__Dialister succinatiphilus	d__Bacteria;p__Bacillota_C;c__Negativicutes;o__Veillonellales;f__Dialisteraceae;g__Dialister;s__Dialister succinatiphilus	96.83
PLC223.22	2645519	95.7	2.49	C1A	d__Bacteria;p__Bacillota_A;c__Clostridia;o__Oscillospirales;f__Oscillospiraceae;g__Dysosmobacter;s__Dysosmobacter sp001916835	d__Bacteria;p__Bacillota_A;c__Clostridia;o__Oscillospirales;f__Oscillospiraceae;g__Dysosmobacter;s__Dysosmobacter sp001916835	96.91
S44.7	2706917	96.26	0.22	C1A	d__Bacteria;p__Bacillota_A;c__Clostridia;o__Oscillospirales;f__Ruminococcaceae;g__Ruminococcus_C;s__Ruminococcus_C callidus	d__Bacteria;p__Bacillota_A;c__Clostridia;o__Oscillospirales;f__Ruminococcaceae;g__Ruminococcus_C;s__Ruminococcus_C callidus	97.46
PLC205.15	2707324	99.96	0.21	C1A	d__Bacteria;p__Bacillota_A;c__Clostridia;o__Oscillospirales;f__Ruminococcaceae;g__Faecalibacterium;s__Faecalibacterium longum	d__Bacteria;p__Bacillota_A;c__Clostridia;o__Oscillospirales;f__Ruminococcaceae;g__Faecalibacterium;s__Faecalibacterium longum	96.64
PLC248.14	2530344	99.66	0.06	C1A	d__Bacteria;p__Bacillota_A;c__Clostridia;o__Oscillospirales;f__Ruminococcaceae;g__Faecalibacterium;s__Faecalibacterium longum	d__Bacteria;p__Bacillota_A;c__Clostridia;o__Oscillospirales;f__Ruminococcaceae;g__Faecalibacterium;s__Faecalibacterium longum	96.5
PLC213.4	3629823	99.21	1.19	C1A	d__Bacteria;p__Bacillota_A;c__Clostridia;o__Lachnospirales;f__Lachnospiraceae;g__Roseburia;s__Roseburia sp003470905	d__Bacteria;p__Bacillota_A;c__Clostridia;o__Lachnospirales;f__Lachnospiraceae;g__Roseburia;s__Roseburia sp003470905	98.41
PLC123.3	2683307	96.17	1.26	C1A	d__Bacteria;p__Bacillota_A;c__Clostridia;o__Lachnospirales;f__Lachnospiraceae;g__Agathobacter;s__Agathobacter sp900543445	d__Bacteria;p__Bacillota_A;c__Clostridia;o__Lachnospirales;f__Lachnospiraceae;g__Agathobacter;s__Agathobacter sp900543445	98.54
S46.19	2552395	99.4	0.68	C1A	d__Bacteria;p__Bacillota_A;c__Clostridia;o__Oscillospirales;f__Ruminococcaceae;g__Faecalibacterium;s__Faecalibacterium prausnitzii_D	d__Bacteria;p__Bacillota_A;c__Clostridia;o__Oscillospirales;f__Ruminococcaceae;g__Faecalibacterium;s__Faecalibacterium prausnitzii_D	97.06
PLC192.24	2491147	99.67	0.2	C1A	d__Bacteria;p__Bacillota_A;c__Clostridia;o__Oscillospirales;f__Ruminococcaceae;g__Faecalibacterium;s__Faecalibacterium longum	d__Bacteria;p__Bacillota_A;c__Clostridia;o__Oscillospirales;f__Ruminococcaceae;g__Faecalibacterium;s__Faecalibacterium longum	96.65
S65.8	2610204	99.78	3.29	C1A	d__Bacteria;p__Bacillota_A;c__Clostridia;o__Oscillospirales;f__Ruminococcaceae;g__Faecalibacterium;s__Faecalibacterium longum	d__Bacteria;p__Bacillota_A;c__Clostridia;o__Oscillospirales;f__Ruminococcaceae;g__Faecalibacterium;s__Faecalibacterium longum	96.56
PLC208.21	2441563	99.92	0.24	C1A	d__Bacteria;p__Bacillota_A;c__Clostridia;o__Oscillospirales;f__Ruminococcaceae;g__Faecalibacterium;s__Faecalibacterium longum	d__Bacteria;p__Bacillota_A;c__Clostridia;o__Oscillospirales;f__Ruminococcaceae;g__Faecalibacterium;s__Faecalibacterium longum	96.54
PLC201.23	2660903	99.74	0.72	C1A	d__Bacteria;p__Bacillota_A;c__Clostridia;o__Oscillospirales;f__Ruminococcaceae;g__Faecalibacterium;s__Faecalibacterium sp900539945	d__Bacteria;p__Bacillota_A;c__Clostridia;o__Oscillospirales;f__Ruminococcaceae;g__Faecalibacterium;s__Faecalibacterium sp900539945	98.15
S79.34	2675379	99.26	3.3	C1A	d__Bacteria;p__Bacillota_A;c__Clostridia;o__Oscillospirales;f__Ruminococcaceae;g__Negativibacillus;s__Negativibacillus sp000435195	d__Bacteria;p__Bacillota_A;c__Clostridia;o__Oscillospirales;f__Ruminococcaceae;g__Negativibacillus;s__Negativibacillus sp000435195	99.05
PLC214.4	2947611	100	1.79	C1A	d__Bacteria;p__Bacillota_A;c__Clostridia;o__Oscillospirales;f__Ruminococcaceae;g__UBA1394;s__UBA1394 sp900066845	d__Bacteria;p__Bacillota_A;c__Clostridia;o__Oscillospirales;f__Ruminococcaceae;g__UBA1394;s__UBA1394 sp900066845	98.23
PLC353.8	2680617	99.08	3.06	C1A	d__Bacteria;p__Bacillota_A;c__Clostridia;o__Lachnospirales;f__Lachnospiraceae;g__Dorea;s__Dorea formicigenerans	d__Bacteria;p__Bacillota_A;c__Clostridia;o__Lachnospirales;f__Lachnospiraceae;g__Dorea;s__Dorea formicigenerans	97.9
PLC315.12	2111679	96.85	0	C1A	d__Bacteria;p__Bacillota_A;c__Clostridia;o__Oscillospirales;f__Acutalibacteraceae;g__Fimenecus;s__Fimenecus sp000432435	d__Bacteria;p__Bacillota_A;c__Clostridia;o__Oscillospirales;f__Acutalibacteraceae;g__Fimenecus;s__Fimenecus sp000432435	98.17
S68.14	2404328	99.98	1.43	C1A	d__Bacteria;p__Bacillota_A;c__Clostridia;o__Lachnospirales;f__Anaerotignaceae;g__Anaerotignum;s__Anaerotignum faecicola	d__Bacteria;p__Bacillota_A;c__Clostridia;o__Lachnospirales;f__Anaerotignaceae;g__Anaerotignum;s__Anaerotignum faecicola	99.12
PLC222.21	1836407	99.95	0.33	C1A	d__Bacteria;p__Bacillota_C;c__Negativicutes;o__Veillonellales;f__Dialisteraceae;g__Dialister;s__Dialister sp900541485	d__Bacteria;p__Bacillota_C;c__Negativicutes;o__Veillonellales;f__Dialisteraceae;g__Dialister;s__Dialister sp900541485	97.14
S86.28	2864967	99.54	1.13	C1A	d__Bacteria;p__Bacteroidota;c__Bacteroidia;o__Bacteroidales;f__Bacteroidaceae;g__Prevotella;s__Prevotella stercorea	d__Bacteria;p__Bacteroidota;c__Bacteroidia;o__Bacteroidales;f__Bacteroidaceae;g__Prevotella;s__Prevotella stercorea	97.21
PLC221.20	2785750	99.98	1.38	C1A	d__Bacteria;p__Bacillota_A;c__Clostridia;o__Lachnospirales;f__Lachnospiraceae;g__CAG-45;s__CAG-45 sp000438375	d__Bacteria;p__Bacillota_A;c__Clostridia;o__Lachnospirales;f__Lachnospiraceae;g__CAG-45;s__CAG-45 sp000438375	98.46
PLC345.1	3436257	99.99	1.48	C1A	d__Bacteria;p__Bacillota_A;c__Clostridia;o__Lachnospirales;f__Lachnospiraceae;g__Mediterraneibacter;s__Mediterraneibacter faecis	d__Bacteria;p__Bacillota_A;c__Clostridia;o__Lachnospirales;f__Lachnospiraceae;g__Mediterraneibacter;s__Mediterraneibacter faecis	96.55
PLC213.8	2764651	99.97	1.27	C1A	d__Bacteria;p__Bacillota_A;c__Clostridia;o__Lachnospirales;f__Lachnospiraceae;g__Lachnospira;s__Lachnospira eligens_A	d__Bacteria;p__Bacillota_A;c__Clostridia;o__Lachnospirales;f__Lachnospiraceae;g__Lachnospira;s__Lachnospira eligens_A	97.53
PLC310.16	2578038	98.67	0.44	C1A	d__Bacteria;p__Bacillota_A;c__Clostridia;o__Lachnospirales;f__Lachnospiraceae;g__Eubacterium_G;s__Eubacterium_G ventriosum	d__Bacteria;p__Bacillota_A;c__Clostridia;o__Lachnospirales;f__Lachnospiraceae;g__Eubacterium_G;s__Eubacterium_G ventriosum	97.78
PLC224.3	4716626	100	4.37	C1A	d__Bacteria;p__Bacillota_A;c__Clostridia;o__Lachnospirales;f__Lachnospiraceae;g__Anaerobutyricum;s__Anaerobutyricum hallii	d__Bacteria;p__Bacillota_A;c__Clostridia;o__Lachnospirales;f__Lachnospiraceae;g__Anaerobutyricum;s__Anaerobutyricum hallii	98.54
PLC230.14	3340637	99.9	0.18	C1A	d__Bacteria;p__Bacillota_A;c__Clostridia;o__Lachnospirales;f__Lachnospiraceae;g__Agathobacter;s__Agathobacter faecis	d__Bacteria;p__Bacillota_A;c__Clostridia;o__Lachnospirales;f__Lachnospiraceae;g__Agathobacter;s__Agathobacter faecis	97.81
S59.19	3444269	100	1.49	C1A	d__Bacteria;p__Bacillota_A;c__Clostridia;o__Lachnospirales;f__Lachnospiraceae;g__Agathobacter;s__Agathobacter rectalis	d__Bacteria;p__Bacillota_A;c__Clostridia;o__Lachnospirales;f__Lachnospiraceae;g__Agathobacter;s__Agathobacter rectalis	96.59
PLC268.42	2152330	99.99	0.4	C1A	d__Bacteria;p__Bacillota;c__Bacilli;o__Lactobacillales;f__Lactobacillaceae;g__Ligilactobacillus;s__Ligilactobacillus ruminis	d__Bacteria;p__Bacillota;c__Bacilli;o__Lactobacillales;f__Lactobacillaceae;g__Ligilactobacillus;s__Ligilactobacillus ruminis	96.63
PLC248.7	4050018	99.17	0.08	C1A	d__Bacteria;p__Bacteroidota;c__Bacteroidia;o__Bacteroidales;f__Tannerellaceae;g__Parabacteroides;s__Parabacteroides merdae	d__Bacteria;p__Bacteroidota;c__Bacteroidia;o__Bacteroidales;f__Tannerellaceae;g__Parabacteroides;s__Parabacteroides merdae	97.95
PLC355.27	4000343	99.17	0.28	C1A	d__Bacteria;p__Bacteroidota;c__Bacteroidia;o__Bacteroidales;f__Tannerellaceae;g__Parabacteroides;s__Parabacteroides merdae	d__Bacteria;p__Bacteroidota;c__Bacteroidia;o__Bacteroidales;f__Tannerellaceae;g__Parabacteroides;s__Parabacteroides merdae	98.75
PLC266.14	2999311	98.22	0.72	C1A	d__Bacteria;p__Bacillota_A;c__Clostridia;o__Lachnospirales;f__Lachnospiraceae;g__Clostridium_Q;s__Clostridium_Q sp000435655	d__Bacteria;p__Bacillota_A;c__Clostridia;o__Lachnospirales;f__Lachnospiraceae;g__Clostridium_Q;s__Clostridium_Q sp000435655	98.87
S36.16	3090306	100	1.6	C1A	d__Bacteria;p__Bacillota_A;c__Clostridia;o__Lachnospirales;f__Lachnospiraceae;g__Coprococcus;s__Coprococcus eutactus	d__Bacteria;p__Bacillota_A;c__Clostridia;o__Lachnospirales;f__Lachnospiraceae;g__Coprococcus;s__Coprococcus eutactus	98.27
S79.35	2693926	99.98	0.95	C1A	d__Bacteria;p__Bacillota_A;c__Clostridia;o__Oscillospirales;f__Acutalibacteraceae;g__UBA1417;s__UBA1417 sp003531055	d__Bacteria;p__Bacillota_A;c__Clostridia;o__Oscillospirales;f__Acutalibacteraceae;g__UBA1417;s__UBA1417 sp003531055	97.43
PLC321.7	2674688	98.04	0.06	C1A	d__Bacteria;p__Bacteroidota;c__Bacteroidia;o__Bacteroidales;f__Rikenellaceae;g__Alistipes_A;s__Alistipes_A indistinctus	d__Bacteria;p__Bacteroidota;c__Bacteroidia;o__Bacteroidales;f__Rikenellaceae;g__Alistipes_A;s__Alistipes_A indistinctus	99.07
PLC350.4	4565088	98.99	2.51	C1A	d__Bacteria;p__Bacteroidota;c__Bacteroidia;o__Bacteroidales;f__Bacteroidaceae;g__Bacteroides;s__Bacteroides uniformis	d__Bacteria;p__Bacteroidota;c__Bacteroidia;o__Bacteroidales;f__Bacteroidaceae;g__Bacteroides;s__Bacteroides uniformis	98.21
PLC342.15	4906893	99.94	1.23	C1A	d__Bacteria;p__Bacteroidota;c__Bacteroidia;o__Bacteroidales;f__Tannerellaceae;g__Parabacteroides;s__Parabacteroides distasonis	d__Bacteria;p__Bacteroidota;c__Bacteroidia;o__Bacteroidales;f__Tannerellaceae;g__Parabacteroides;s__Parabacteroides distasonis	98.74
PLC187.2	3185212	95.06	1.93	C1A	d__Bacteria;p__Bacillota_A;c__Clostridia;o__Lachnospirales;f__Lachnospiraceae;g__Fusicatenibacter;s__Fusicatenibacter saccharivorans	d__Bacteria;p__Bacillota_A;c__Clostridia;o__Lachnospirales;f__Lachnospiraceae;g__Fusicatenibacter;s__Fusicatenibacter saccharivorans	97.73
PLC246.34	3496098	99.33	1.11	C1A	d__Bacteria;p__Bacillota_A;c__Clostridia;o__Lachnospirales;f__Lachnospiraceae;g__Fusicatenibacter;s__Fusicatenibacter saccharivorans	d__Bacteria;p__Bacillota_A;c__Clostridia;o__Lachnospirales;f__Lachnospiraceae;g__Fusicatenibacter;s__Fusicatenibacter saccharivorans	97.71
PLC291.9	5947910	98.56	0.8	C1A	d__Bacteria;p__Bacteroidota;c__Bacteroidia;o__Bacteroidales;f__Bacteroidaceae;g__Bacteroides;s__Bacteroides thetaiotaomicron	d__Bacteria;p__Bacteroidota;c__Bacteroidia;o__Bacteroidales;f__Bacteroidaceae;g__Bacteroides;s__Bacteroides thetaiotaomicron	98.92
PLC188.14	2502761	99.98	0.08	C1A	d__Bacteria;p__Bacteroidota;c__Bacteroidia;o__Bacteroidales;f__Rikenellaceae;g__Alistipes;s__Alistipes putredinis	d__Bacteria;p__Bacteroidota;c__Bacteroidia;o__Bacteroidales;f__Rikenellaceae;g__Alistipes;s__Alistipes putredinis	99.45
S57.27	2285291	99.28	4.15	C1A	d__Bacteria;p__Actinomycetota;c__Coriobacteriia;o__Coriobacteriales;f__Coriobacteriaceae;g__Collinsella;s__		N/A
S56.8	2365483	96.07	2.97	C1A	d__Bacteria;p__Bacillota_A;c__Clostridia;o__Oscillospirales;f__Ruminococcaceae;g__Faecalibacterium;s__Faecalibacterium longum	d__Bacteria;p__Bacillota_A;c__Clostridia;o__Oscillospirales;f__Ruminococcaceae;g__Faecalibacterium;s__Faecalibacterium longum	97.33
S58.3	2357387	99.94	0.36	C1A	d__Bacteria;p__Bacillota_A;c__Clostridia;o__Oscillospirales;f__Ruminococcaceae;g__Faecalibacterium;s__Faecalibacterium longum	d__Bacteria;p__Bacillota_A;c__Clostridia;o__Oscillospirales;f__Ruminococcaceae;g__Faecalibacterium;s__Faecalibacterium longum	96.72
PLC222.17	2842890	95.72	2.33	C1A	d__Bacteria;p__Bacteroidota;c__Bacteroidia;o__Bacteroidales;f__Bacteroidaceae;g__Alloprevotella;s__Alloprevotella sp900540885	d__Bacteria;p__Bacteroidota;c__Bacteroidia;o__Bacteroidales;f__Bacteroidaceae;g__Alloprevotella;s__Alloprevotella sp900540885	97.76
S76.13	5133293	99.26	0.1	C1A	d__Bacteria;p__Bacteroidota;c__Bacteroidia;o__Bacteroidales;f__Bacteroidaceae;g__Phocaeicola;s__Phocaeicola dorei	d__Bacteria;p__Bacteroidota;c__Bacteroidia;o__Bacteroidales;f__Bacteroidaceae;g__Phocaeicola;s__Phocaeicola dorei	99.17
PLC246.19	3622886	99.5	0.18	C1A	d__Bacteria;p__Bacteroidota;c__Bacteroidia;o__Bacteroidales;f__Bacteroidaceae;g__Bacteroides;s__Bacteroides stercoris	d__Bacteria;p__Bacteroidota;c__Bacteroidia;o__Bacteroidales;f__Bacteroidaceae;g__Bacteroides;s__Bacteroides stercoris	98.32
S86.10	3805765	99.87	0	C1A	d__Bacteria;p__Bacteroidota;c__Bacteroidia;o__Bacteroidales;f__Bacteroidaceae;g__Phocaeicola;s__Phocaeicola massiliensis	d__Bacteria;p__Bacteroidota;c__Bacteroidia;o__Bacteroidales;f__Bacteroidaceae;g__Phocaeicola;s__Phocaeicola massiliensis	98.6
PLC321.29	3479581	95.15	0.19	C1A	d__Bacteria;p__Bacteroidota;c__Bacteroidia;o__Bacteroidales;f__Bacteroidaceae;g__Prevotella;s__Prevotella copri_A	d__Bacteria;p__Bacteroidota;c__Bacteroidia;o__Bacteroidales;f__Bacteroidaceae;g__Prevotella;s__Prevotella copri_A	96.39
PLC290.12	3334569	98.43	4.27	C1A	d__Bacteria;p__Bacillota_A;c__Clostridia;o__Lachnospirales;f__Lachnospiraceae;g__Acetatifactor;s__Acetatifactor sp900066565	d__Bacteria;p__Bacillota_A;c__Clostridia;o__Lachnospirales;f__Lachnospiraceae;g__Acetatifactor;s__Acetatifactor sp900066565	98.72
PLC218.21	5054154	100	0.03	C1A	d__Bacteria;p__Bacteroidota;c__Bacteroidia;o__Bacteroidales;f__Bacteroidaceae;g__Phocaeicola;s__Phocaeicola vulgatus	d__Bacteria;p__Bacteroidota;c__Bacteroidia;o__Bacteroidales;f__Bacteroidaceae;g__Phocaeicola;s__Phocaeicola vulgatus	99.03
PLC204.18	2686593	98.78	3.09	C1A	d__Bacteria;p__Bacillota;c__Bacilli;o__Erysipelotrichales;f__Erysipelotrichaceae;g__Holdemanella;s__Holdemanella sp900556915	d__Bacteria;p__Bacillota;c__Bacilli;o__Erysipelotrichales;f__Erysipelotrichaceae;g__Holdemanella;s__Holdemanella sp900556915	97.09
PLC356.3	2163521	100	0.54	C1A	d__Bacteria;p__Pseudomonadota;c__Gammaproteobacteria;o__Enterobacterales_A;f__Pasteurellaceae;g__Haemophilus_D;s__Haemophilus_D parainfluenzae_J	d__Bacteria;p__Pseudomonadota;c__Gammaproteobacteria;o__Enterobacterales_A;f__Pasteurellaceae;g__Haemophilus_D;s__Haemophilus_D parainfluenzae_J	97.65
S67.19	4825636	98.44	0.89	C1A	d__Bacteria;p__Bacteroidota;c__Bacteroidia;o__Bacteroidales;f__Bacteroidaceae;g__Bacteroides;s__Bacteroides caccae	d__Bacteria;p__Bacteroidota;c__Bacteroidia;o__Bacteroidales;f__Bacteroidaceae;g__Bacteroides;s__Bacteroides caccae	99.04
PLC215.11	6172638	95.94	2.19	C1A	d__Bacteria;p__Bacteroidota;c__Bacteroidia;o__Bacteroidales;f__Bacteroidaceae;g__Bacteroides;s__Bacteroides ovatus	d__Bacteria;p__Bacteroidota;c__Bacteroidia;o__Bacteroidales;f__Bacteroidaceae;g__Bacteroides;s__Bacteroides ovatus	98.31
S53.30	2076715	100	3.17	C1A	d__Bacteria;p__Pseudomonadota;c__Gammaproteobacteria;o__Enterobacterales_A;f__Pasteurellaceae;g__Haemophilus_D;s__Haemophilus_D parainfluenzae	d__Bacteria;p__Pseudomonadota;c__Gammaproteobacteria;o__Enterobacterales_A;f__Pasteurellaceae;g__Haemophilus_D;s__Haemophilus_D parainfluenzae	96.6
PLC317.3	2223398	99.99	1.97	C1A	d__Bacteria;p__Bacillota_C;c__Negativicutes;o__Veillonellales;f__Veillonellaceae;g__Veillonella;s__Veillonella parvula_A	d__Bacteria;p__Bacillota_C;c__Negativicutes;o__Veillonellales;f__Veillonellaceae;g__Veillonella;s__Veillonella parvula_A	95.99
PLC191.21	2576971	99.95	3.21	C1A	d__Bacteria;p__Bacillota_A;c__Clostridia;o__Oscillospirales;f__Acutalibacteraceae;g__Ruminococcus_E;s__Ruminococcus_E sp934476515	d__Bacteria;p__Bacillota_A;c__Clostridia;o__Oscillospirales;f__Acutalibacteraceae;g__Ruminococcus_E;s__Ruminococcus_E sp934476515	96.46
PLC223.2	4592427	98.36	4.48	C1A	d__Bacteria;p__Bacteroidota;c__Bacteroidia;o__Bacteroidales;f__Bacteroidaceae;g__Bacteroides;s__Bacteroides uniformis	d__Bacteria;p__Bacteroidota;c__Bacteroidia;o__Bacteroidales;f__Bacteroidaceae;g__Bacteroides;s__Bacteroides uniformis	98.1
PLC286.23	3896181	99.55	0.98	C1A	d__Bacteria;p__Bacteroidota;c__Bacteroidia;o__Bacteroidales;f__Bacteroidaceae;g__Prevotella;s__Prevotella copri_B	d__Bacteria;p__Bacteroidota;c__Bacteroidia;o__Bacteroidales;f__Bacteroidaceae;g__Prevotella;s__Prevotella copri_B	97.87
PLC247.18	2968040	100	3.93	C1A	d__Bacteria;p__Bacillota_A;c__Clostridia;o__Oscillospirales;f__Butyricicoccaceae;g__Agathobaculum;s__Agathobaculum butyriciproducens	d__Bacteria;p__Bacillota_A;c__Clostridia;o__Oscillospirales;f__Butyricicoccaceae;g__Agathobaculum;s__Agathobaculum butyriciproducens	96.76
PLC320.16	2905956	98.86	2.3	C1A	d__Bacteria;p__Bacillota_A;c__Clostridia;o__Oscillospirales;f__Butyricicoccaceae;g__Agathobaculum;s__Agathobaculum butyriciproducens	d__Bacteria;p__Bacillota_A;c__Clostridia;o__Oscillospirales;f__Butyricicoccaceae;g__Agathobaculum;s__Agathobaculum butyriciproducens	96.63
PLC311.34	5085739	100	0.91	C1A	d__Bacteria;p__Bacteroidota;c__Bacteroidia;o__Bacteroidales;f__Bacteroidaceae;g__Bacteroides;s__Bacteroides fragilis_A	d__Bacteria;p__Bacteroidota;c__Bacteroidia;o__Bacteroidales;f__Bacteroidaceae;g__Bacteroides;s__Bacteroides fragilis_A	98.28
PLC253.25	3256134	99.77	1.01	C1A	d__Bacteria;p__Bacillota_A;c__Clostridia;o__Oscillospirales;f__Ruminococcaceae;g__Ruminococcus_C;s__Ruminococcus_C sp000980705	d__Bacteria;p__Bacillota_A;c__Clostridia;o__Oscillospirales;f__Ruminococcaceae;g__Ruminococcus_C;s__Ruminococcus_C sp000980705	98.73
S68.17	3225506	99.55	1.02	C1B	d__Bacteria;p__Actinomycetota;c__Coriobacteriia;o__Coriobacteriales;f__Eggerthellaceae;g__Gordonibacter;s__Gordonibacter pamelaeae	d__Bacteria;p__Actinomycetota;c__Coriobacteriia;o__Coriobacteriales;f__Eggerthellaceae;g__Gordonibacter;s__Gordonibacter pamelaeae	99.02
PLC236.24	2222737	100	1.35	C1B	d__Bacteria;p__Bacillota;c__Bacilli;o__Lactobacillales;f__Lactobacillaceae;g__Weissella;s__Weissella paramesenteroides	d__Bacteria;p__Bacillota;c__Bacilli;o__Lactobacillales;f__Lactobacillaceae;g__Weissella;s__Weissella paramesenteroides	98.31
S45.28	2215208	99.89	2.9	C1B	d__Bacteria;p__Cyanobacteriota;c__Vampirovibrionia;o__Gastranaerophilales;f__Gastranaerophilaceae;g__CAG-196;s__CAG-196 sp002102975	d__Bacteria;p__Cyanobacteriota;c__Vampirovibrionia;o__Gastranaerophilales;f__Gastranaerophilaceae;g__CAG-196;s__CAG-196 sp002102975	97.51
PLC332.10	3022473	99.99	0.35	C1B	d__Bacteria;p__Bacillota_A;c__Clostridia;o__Lachnospirales;f__Lachnospiraceae;g__Blautia;s__Blautia sp000432195	d__Bacteria;p__Bacillota_A;c__Clostridia;o__Lachnospirales;f__Lachnospiraceae;g__Blautia;s__Blautia sp000432195	99.07
PLC266.3	2834403	97.37	0.02	C1B	d__Bacteria;p__Bacillota_A;c__Clostridia;o__Lachnospirales;f__Lachnospiraceae;g__Blautia;s__Blautia sp900541955	d__Bacteria;p__Bacillota_A;c__Clostridia;o__Lachnospirales;f__Lachnospiraceae;g__Blautia;s__Blautia sp900541955	99.52
PLC341.6	2562337	95.06	1.16	C1B	d__Bacteria;p__Bacillota_A;c__Clostridia;o__Lachnospirales;f__Lachnospiraceae;g__Ruminococcus_B;s__Ruminococcus_B gnavus	d__Bacteria;p__Bacillota_A;c__Clostridia;o__Lachnospirales;f__Lachnospiraceae;g__Ruminococcus_B;s__Ruminococcus_B gnavus	97.38
PLC224.7	3216519	97.53	0.31	C1B	d__Bacteria;p__Bacillota_A;c__Clostridia;o__Lachnospirales;f__Lachnospiraceae;g__Blautia_A;s__Blautia_A caecimuris	d__Bacteria;p__Bacillota_A;c__Clostridia;o__Lachnospirales;f__Lachnospiraceae;g__Blautia_A;s__Blautia_A caecimuris	98.81
PLC213.1	2650173	99.72	0.14	C1B	d__Bacteria;p__Bacillota_A;c__Clostridia;o__Lachnospirales;f__Lachnospiraceae;g__Faecalimonas;s__Faecalimonas umbilicata	d__Bacteria;p__Bacillota_A;c__Clostridia;o__Lachnospirales;f__Lachnospiraceae;g__Faecalimonas;s__Faecalimonas umbilicata	98.22
PLC229.16	3123236	99.96	1.43	C1B	d__Bacteria;p__Bacillota_A;c__Clostridia;o__Lachnospirales;f__Lachnospiraceae;g__Anaerostipes;s__Anaerostipes caccae	d__Bacteria;p__Bacillota_A;c__Clostridia;o__Lachnospirales;f__Lachnospiraceae;g__Anaerostipes;s__Anaerostipes caccae	98.44
PLC205.14	2951934	97.92	0.08	C1B	d__Bacteria;p__Bacillota_A;c__Clostridia;o__Lachnospirales;f__Lachnospiraceae;g__Copromonas;s__Copromonas sp900066535	d__Bacteria;p__Bacillota_A;c__Clostridia;o__Lachnospirales;f__Lachnospiraceae;g__Copromonas;s__Copromonas sp900066535	97.78
S75.32	3166126	96.98	1.96	C1B	d__Bacteria;p__Bacillota_A;c__Clostridia;o__Lachnospirales;f__Lachnospiraceae;g__Faecalimonas;s__		N/A
PLC250.23	3009907	99.99	0.28	C1B	d__Bacteria;p__Bacillota_A;c__Clostridia;o__Lachnospirales;f__Lachnospiraceae;g__Clostridium_AP;s__Clostridium_AP scindens	d__Bacteria;p__Bacillota_A;c__Clostridia;o__Lachnospirales;f__Lachnospiraceae;g__Clostridium_AP;s__Clostridium_AP scindens	99.4
PLC317.6	4836380	100	3.59	C1B	d__Bacteria;p__Bacillota_A;c__Clostridia;o__Lachnospirales;f__Lachnospiraceae;g__Enterocloster;s__Enterocloster clostridioformis	d__Bacteria;p__Bacillota_A;c__Clostridia;o__Lachnospirales;f__Lachnospiraceae;g__Enterocloster;s__Enterocloster clostridioformis	97.98
S75.14	4229242	99.99	3.52	C1B	d__Bacteria;p__Bacillota;c__Bacilli;o__Erysipelotrichales;f__Erysipelotrichaceae;g__Clostridium_AQ;s__Clostridium_AQ sp003481775	d__Bacteria;p__Bacillota;c__Bacilli;o__Erysipelotrichales;f__Erysipelotrichaceae;g__Clostridium_AQ;s__Clostridium_AQ sp003481775	99.78
PLC297.6	3239845	99.99	0.11	C1B	d__Bacteria;p__Actinomycetota;c__Coriobacteriia;o__Coriobacteriales;f__Eggerthellaceae;g__Eggerthella;s__Eggerthella lenta	d__Bacteria;p__Actinomycetota;c__Coriobacteriia;o__Coriobacteriales;f__Eggerthellaceae;g__Eggerthella;s__Eggerthella lenta	98.38
S81.3	2685100	99.95	1.96	C1B	d__Bacteria;p__Bacillota_A;c__Clostridia;o__Lachnospirales;f__Lachnospiraceae;g__Ruminococcus_B;s__Ruminococcus_B gnavus	d__Bacteria;p__Bacillota_A;c__Clostridia;o__Lachnospirales;f__Lachnospiraceae;g__Ruminococcus_B;s__Ruminococcus_B gnavus	97.85
PLC335.1	3063631	99.83	0.46	C1B	d__Bacteria;p__Bacillota_A;c__Clostridia;o__Lachnospirales;f__Lachnospiraceae;g__Ruminococcus_B;s__Ruminococcus_B gnavus	d__Bacteria;p__Bacillota_A;c__Clostridia;o__Lachnospirales;f__Lachnospiraceae;g__Ruminococcus_B;s__Ruminococcus_B gnavus	97.24
PLC298.4	2734353	100	0.19	C1B	d__Bacteria;p__Bacillota_A;c__Clostridia;o__Lachnospirales;f__Lachnospiraceae;g__Enterocloster;s__Enterocloster sp001517625	d__Bacteria;p__Bacillota_A;c__Clostridia;o__Lachnospirales;f__Lachnospiraceae;g__Enterocloster;s__Enterocloster sp001517625	98.76
PLC192.16	4013370	99.99	1.4	C1B	d__Bacteria;p__Bacillota;c__Bacilli;o__Erysipelotrichales;f__Erysipelotrichaceae;g__Clostridium_AQ;s__Clostridium_AQ innocuum	d__Bacteria;p__Bacillota;c__Bacilli;o__Erysipelotrichales;f__Erysipelotrichaceae;g__Clostridium_AQ;s__Clostridium_AQ innocuum	97.59
S86.26	3820077	99.95	2.13	C1B	d__Bacteria;p__Bacillota;c__Bacilli;o__Erysipelotrichales;f__Erysipelotrichaceae;g__Clostridium_AQ;s__Clostridium_AQ innocuum	d__Bacteria;p__Bacillota;c__Bacilli;o__Erysipelotrichales;f__Erysipelotrichaceae;g__Clostridium_AQ;s__Clostridium_AQ innocuum	98.93
PLC227.28	2579580	99.72	0.11	C1B	d__Bacteria;p__Bacillota_A;c__Clostridia;o__Oscillospirales;f__Ruminococcaceae;g__Faecalibacterium;s__Faecalibacterium longum	d__Bacteria;p__Bacillota_A;c__Clostridia;o__Oscillospirales;f__Ruminococcaceae;g__Faecalibacterium;s__Faecalibacterium longum	97.06
S50.17	1906465	96.04	0.73	C1B	d__Bacteria;p__Bacillota_A;c__Clostridia;o__Oscillospirales;f__Oscillospiraceae;g__Vescimonas;s__Vescimonas sp000435555	d__Bacteria;p__Bacillota_A;c__Clostridia;o__Oscillospirales;f__Oscillospiraceae;g__Vescimonas;s__Vescimonas sp000435555	97.85
PLC190.4	2893110	99.1	3.98	C1B	d__Bacteria;p__Bacillota_A;c__Clostridia;o__Oscillospirales;f__Ruminococcaceae;g__Gemmiger;s__Gemmiger formicilis	d__Bacteria;p__Bacillota_A;c__Clostridia;o__Oscillospirales;f__Ruminococcaceae;g__Gemmiger;s__Gemmiger formicilis	97.47
PLC337.24	2882781	99.62	0.12	C1B	d__Bacteria;p__Bacillota_A;c__Clostridia;o__Oscillospirales;f__Ruminococcaceae;g__Gemmiger;s__Gemmiger sp900540595	d__Bacteria;p__Bacillota_A;c__Clostridia;o__Oscillospirales;f__Ruminococcaceae;g__Gemmiger;s__Gemmiger sp900540595	97
S65.7	4008010	100	2.8	C1B	d__Bacteria;p__Bacillota_A;c__Clostridia;o__Lachnospirales;f__Lachnospiraceae;g__Roseburia;s__Roseburia inulinivorans	d__Bacteria;p__Bacillota_A;c__Clostridia;o__Lachnospirales;f__Lachnospiraceae;g__Roseburia;s__Roseburia inulinivorans	97.14
PLC332.9	2304913	100	0.31	C1B	d__Bacteria;p__Actinomycetota;c__Actinomycetia;o__Actinomycetales;f__Micrococcaceae;g__Rothia;s__Rothia mucilaginosa_B	d__Bacteria;p__Actinomycetota;c__Actinomycetia;o__Actinomycetales;f__Micrococcaceae;g__Rothia;s__Rothia mucilaginosa_B	95.91
PLC233.9	1656421	99.99	0.1	C1B	d__Bacteria;p__Bacillota;c__Bacilli;o__Lactobacillales;f__Streptococcaceae;g__Streptococcus;s__Streptococcus alactolyticus	d__Bacteria;p__Bacillota;c__Bacilli;o__Lactobacillales;f__Streptococcaceae;g__Streptococcus;s__Streptococcus alactolyticus	98.86
S50.41	2116192	95.35	0.31	C1B	d__Bacteria;p__Bacillota;c__Bacilli;o__Lactobacillales;f__Streptococcaceae;g__Streptococcus;s__		N/A
PLC275.3	1967493	97.79	0.92	C1B	d__Bacteria;p__Bacillota;c__Bacilli;o__Lactobacillales;f__Streptococcaceae;g__Streptococcus;s__Streptococcus salivarius	d__Bacteria;p__Bacillota;c__Bacilli;o__Lactobacillales;f__Streptococcaceae;g__Streptococcus;s__Streptococcus salivarius	95.82
PLC214.23	1928740	98.54	2.18	C1B	d__Bacteria;p__Bacillota;c__Bacilli;o__Lactobacillales;f__Streptococcaceae;g__Streptococcus;s__Streptococcus salivarius	d__Bacteria;p__Bacillota;c__Bacilli;o__Lactobacillales;f__Streptococcaceae;g__Streptococcus;s__Streptococcus salivarius	96.04
S39.6	2233468	99.93	0.21	C1B	d__Bacteria;p__Bacillota_C;c__Negativicutes;o__Veillonellales;f__Megasphaeraceae;g__Megasphaera;s__Megasphaera sp000417505	d__Bacteria;p__Bacillota_C;c__Negativicutes;o__Veillonellales;f__Megasphaeraceae;g__Megasphaera;s__Megasphaera sp000417505	98.91
S42.25	2238131	100	0.01	C1B	d__Bacteria;p__Actinomycetota;c__Actinomycetia;o__Actinomycetales;f__Micrococcaceae;g__Rothia;s__Rothia mucilaginosa_B	d__Bacteria;p__Actinomycetota;c__Actinomycetia;o__Actinomycetales;f__Micrococcaceae;g__Rothia;s__Rothia mucilaginosa_B	95.63
S86.29	2982214	99.78	1.98	C1B	d__Bacteria;p__Bacillota_A;c__Clostridia;o__Oscillospirales;f__Ruminococcaceae;g__Negativibacillus;s__Negativibacillus sp000435195	d__Bacteria;p__Bacillota_A;c__Clostridia;o__Oscillospirales;f__Ruminococcaceae;g__Negativibacillus;s__Negativibacillus sp000435195	98.95
PLC274.20	2606092	100	1.77	C1B	d__Bacteria;p__Bacillota;c__Bacilli;o__Lactobacillales;f__Streptococcaceae;g__Streptococcus;s__Streptococcus pasteurianus	d__Bacteria;p__Bacillota;c__Bacilli;o__Lactobacillales;f__Streptococcaceae;g__Streptococcus;s__Streptococcus pasteurianus	99.11
PLC315.29	3654275	99.95	0.23	C1B	d__Bacteria;p__Bacteroidota;c__Bacteroidia;o__Bacteroidales;f__Bacteroidaceae;g__Prevotella;s__Prevotella sp015074785	d__Bacteria;p__Bacteroidota;c__Bacteroidia;o__Bacteroidales;f__Bacteroidaceae;g__Prevotella;s__Prevotella sp015074785	97.2
S70.1	3665747	100	0.84	C1B	d__Bacteria;p__Pseudomonadota;c__Gammaproteobacteria;o__Enterobacterales;f__Enterobacteriaceae;g__Plesiomonas;s__Plesiomonas shigelloides	d__Bacteria;p__Pseudomonadota;c__Gammaproteobacteria;o__Enterobacterales;f__Enterobacteriaceae;g__Plesiomonas;s__Plesiomonas shigelloides	97.55
PLC210.24	2950674	99.98	0.67	C1B	d__Bacteria;p__Bacillota_A;c__Clostridia;o__Oscillospirales;f__Ruminococcaceae;g__Faecalibacterium;s__Faecalibacterium duncaniae	d__Bacteria;p__Bacillota_A;c__Clostridia;o__Oscillospirales;f__Ruminococcaceae;g__Faecalibacterium;s__Faecalibacterium duncaniae	96.58
PLC350.23	2852574	97.14	4.7	C1B	d__Bacteria;p__Bacillota_A;c__Clostridia;o__Oscillospirales;f__Ruminococcaceae;g__Faecalibacterium;s__Faecalibacterium prausnitzii_E	d__Bacteria;p__Bacillota_A;c__Clostridia;o__Oscillospirales;f__Ruminococcaceae;g__Faecalibacterium;s__Faecalibacterium prausnitzii_E	97.68
PLC310.24	2093305	99.98	0.01	C1B	d__Bacteria;p__Bacillota;c__Bacilli;o__Lactobacillales;f__Lactobacillaceae;g__Ligilactobacillus;s__Ligilactobacillus salivarius	d__Bacteria;p__Bacillota;c__Bacilli;o__Lactobacillales;f__Lactobacillaceae;g__Ligilactobacillus;s__Ligilactobacillus salivarius	97.67
S58.11	5089004	99.85	0.59	C1B	d__Bacteria;p__Pseudomonadota;c__Gammaproteobacteria;o__Enterobacterales;f__Enterobacteriaceae;g__Klebsiella;s__Klebsiella quasipneumoniae	d__Bacteria;p__Pseudomonadota;c__Gammaproteobacteria;o__Enterobacterales;f__Enterobacteriaceae;g__Klebsiella;s__Klebsiella quasipneumoniae	96.53
PLC233.19	4987761	99.34	0.94	C1B	d__Bacteria;p__Pseudomonadota;c__Gammaproteobacteria;o__Enterobacterales;f__Enterobacteriaceae;g__Klebsiella;s__Klebsiella quasipneumoniae	d__Bacteria;p__Pseudomonadota;c__Gammaproteobacteria;o__Enterobacterales;f__Enterobacteriaceae;g__Klebsiella;s__Klebsiella quasipneumoniae	99
PLC343.24	4436029	99.98	0	C1B	d__Bacteria;p__Pseudomonadota;c__Gammaproteobacteria;o__Enterobacterales;f__Enterobacteriaceae;g__Escherichia;s__Escherichia coli	d__Bacteria;p__Pseudomonadota;c__Gammaproteobacteria;o__Enterobacterales;f__Enterobacteriaceae;g__Escherichia;s__Escherichia coli	96.91
S56.12	5247337	100	0.05	C1B	d__Bacteria;p__Pseudomonadota;c__Gammaproteobacteria;o__Enterobacterales;f__Enterobacteriaceae;g__Klebsiella;s__Klebsiella pneumoniae	d__Bacteria;p__Pseudomonadota;c__Gammaproteobacteria;o__Enterobacterales;f__Enterobacteriaceae;g__Klebsiella;s__Klebsiella pneumoniae	99.14
S49.22	4847968	100	0.47	C1B	d__Bacteria;p__Pseudomonadota;c__Gammaproteobacteria;o__Enterobacterales;f__Enterobacteriaceae;g__Escherichia;s__Escherichia coli	d__Bacteria;p__Pseudomonadota;c__Gammaproteobacteria;o__Enterobacterales;f__Enterobacteriaceae;g__Escherichia;s__Escherichia coli	98.34
PLC264.21	5211187	99.99	0.23	C1B	d__Bacteria;p__Bacteroidota;c__Bacteroidia;o__Bacteroidales;f__Bacteroidaceae;g__Bacteroides;s__Bacteroides fragilis	d__Bacteria;p__Bacteroidota;c__Bacteroidia;o__Bacteroidales;f__Bacteroidaceae;g__Bacteroides;s__Bacteroides fragilis	99.05
PLC335.13	4428729	99.86	0.48	C1B	d__Bacteria;p__Bacillota_A;c__Clostridia;o__Lachnospirales;f__Lachnospiraceae;g__Blautia_A;s__Blautia_A wexlerae	d__Bacteria;p__Bacillota_A;c__Clostridia;o__Lachnospirales;f__Lachnospiraceae;g__Blautia_A;s__Blautia_A wexlerae	97.07
PLC242.20	1850812	99.99	0.05	C1B	d__Bacteria;p__Bacillota_C;c__Negativicutes;o__Veillonellales;f__Dialisteraceae;g__Dialister;s__Dialister invisus	d__Bacteria;p__Bacillota_C;c__Negativicutes;o__Veillonellales;f__Dialisteraceae;g__Dialister;s__Dialister invisus	97.58
PLC200.9	2285629	99.99	0.27	C1B	d__Bacteria;p__Actinomycetota;c__Actinomycetia;o__Actinomycetales;f__Actinomycetaceae;g__Winkia;s__Winkia sp002849225	d__Bacteria;p__Actinomycetota;c__Actinomycetia;o__Actinomycetales;f__Actinomycetaceae;g__Winkia;s__Winkia sp002849225	98.88
PLC228.20	5097374	100	0.06	C1B	d__Bacteria;p__Pseudomonadota;c__Gammaproteobacteria;o__Enterobacterales;f__Enterobacteriaceae;g__Escherichia;s__Escherichia coli	d__Bacteria;p__Pseudomonadota;c__Gammaproteobacteria;o__Enterobacterales;f__Enterobacteriaceae;g__Escherichia;s__Escherichia coli	96.88
PLC334.15	5357706	100	0.46	C1B	d__Bacteria;p__Pseudomonadota;c__Gammaproteobacteria;o__Enterobacterales;f__Enterobacteriaceae;g__Klebsiella;s__Klebsiella variicola	d__Bacteria;p__Pseudomonadota;c__Gammaproteobacteria;o__Enterobacterales;f__Enterobacteriaceae;g__Klebsiella;s__Klebsiella variicola	98.95
PLC219.23	2277734	99.99	0.34	C1B	d__Bacteria;p__Actinomycetota;c__Actinomycetia;o__Actinomycetales;f__Bifidobacteriaceae;g__Bifidobacterium;s__Bifidobacterium pseudocatenulatum	d__Bacteria;p__Actinomycetota;c__Actinomycetia;o__Actinomycetales;f__Bifidobacteriaceae;g__Bifidobacterium;s__Bifidobacterium pseudocatenulatum	98.17
PLC218.18	2244828	99.99	0.38	C1B	d__Bacteria;p__Actinomycetota;c__Actinomycetia;o__Actinomycetales;f__Bifidobacteriaceae;g__Bifidobacterium;s__Bifidobacterium pseudocatenulatum	d__Bacteria;p__Actinomycetota;c__Actinomycetia;o__Actinomycetales;f__Bifidobacteriaceae;g__Bifidobacterium;s__Bifidobacterium pseudocatenulatum	98.1
PLC327.16	4723755	100	0.07	C1B	d__Bacteria;p__Pseudomonadota;c__Gammaproteobacteria;o__Enterobacterales;f__Enterobacteriaceae;g__Escherichia;s__Escherichia coli	d__Bacteria;p__Pseudomonadota;c__Gammaproteobacteria;o__Enterobacterales;f__Enterobacteriaceae;g__Escherichia;s__Escherichia coli	96.72

## Sheet: S3
Table S3 Demographic and clinical characteristics of HCC vs CRLM groups (Total = 40)
Characteristics		Group		Total	p
		HCC (n = 33)	CRLM (n = 7)
Gender	Female	8	1	9	0.567
	Male	25	6	31
Age	≤ 50	4	1	5	0.875
	> 50	29	6	35
HBsAg	(+)	25	0	25	< 0.001
	(-)	8	7	15
Cirrhosis	No	17	7	24	0.017
	Yes	16	0	16
AFP (ng/ml)		9.500 (3.0,40.2)	3.900(2.0,6.9)		0.233
ALB (g/L)		42.000 (39.1,45.4)	42.300 (35.9,43.9)		0.887
TB (μmol/L)		12.400 (8.9,16.9)	17.500 (6.6,36.7)		0.403
ALT (U/L)		24.000 (16.5,40.0)	35.000 (16.0,83.0)		0.789
GGT (U/L)		38.000 (28.0,90.5)	121.000(32.0,872.0)		0.075
PT(s)		11.900 (10.9,12.4)	10.000 (9.5,10.4)		0.002
INR		1.040 (1.0,1.1)	0.890(0.8,0.9)		0.002
Abbreviations: HBsAg, hepatitis B surface antigen; AFP, alpha-fetoprotein; Alb, albumin; TB, total bilirubin; ALT, alanine aminotransferase; GGT, gamma-glutamyl transferase; PT, prothrombin time; INR, international normalized ratio.

## Sheet: S4
Table S4 Demographic and clinical characteristics of Surgery + PD-1 subgroup (Total = 21)
Characteristics		Group		Total	p
		No Recurrence	Recurrence
		(n = 12)	(n = 9)
Gender	Female	4	1	5	0.237
	Male	8	8	16
Age	≤ 50	1	2	3	0.368
	> 50	11	7	18
Child-Pugh	A	12	8	20	0.248
	B	0	1	1
BCLC	A	10	7	17	0.754
	B	2	2	4
PIVKA-II (mAU/m L)		285.00(70.8,9456.3)	3228.00(724.0,22900.0)		0.256
AFP (ng/mL)		23.50(4.1,1718.0)	7.60(2.5,251.3)		0.546
ALB (g/L)		42.57 ± 2.01	40.10 ± 3.17		0.041
TB (μmol/L)		11.100(8.8,14.2)	13.300(8.3,16.5)		0.722
ALT (U/L)		27.050(18.1,42.3)	24.500(20.4,46.2)		0.722
GGT (U/L)		36.500(20.5,63.5)	66.000(36.5,84.5)		0.095
PT(s)		12.35 ± 0.80	12.52 ± 1.12		0.684
INR		1.09 ± 0.06	1.11 ± 0.10		0.666
Nodules	No	5	5	10	0.528
	Yes	7	4	11
Grading G	0	3	2	5	0.908
	1	3	3	6
	2	6	4	10
Staging S	0	3	2	5	0.604
	2	2	1	3
	3	1	2	3
	4	6	4	10
Tumor Thrombus	No	8	5	13	0.604
	Yes	4	4	8
Tumor Number		1(1.0,1.0)	1(1.0,1.0)		0.209
MVI	M0	8	6	14	0.966
	M1	3	2	5
	M2	1	1	2
Tumor Diameter(cm)		5.00(4.0,6.4)	6.50(5.3,10.2)		0.108
Differentiation	2	9	6	15	0.683
	3	3	3	6
HBsAg	(+)	6	5	11	0.801
	(-)	6	4	10
HBeAg	(+)	2	0	2	0.198
	(-)	10	9	19
HBeAb	(+)	8	8	16	0.237
	(-)	4	1	5
HBcAb	(+)	12	9	21	1
	(-)	0	0	0
HBV-DNA	(+)	2	0	2	0.020*
	(-)	10	9	19
HCVAb	(+)	2	0	2	0.198
	(-)	10	9	19
Cirrhosis	No	6	5	11	0.801
	Yes	6	4	10
Abbreviations: BCLC, Barcelona Clinic Liver Cancer; PIVKA-II, protein induced by vitamin K absence or antagonist-II; AFP, alpha-fetoprotein; ALB, albumin; TB, total bilirubin; ALT, alanine aminotransferase; GGT, gamma-glutamyl transferase; PT, prothrombin time; INR, international normalized ratio; G, tumor grade; S, tumor stage; MVI, microvascular invasion; HBsAg, hepatitis B surface antigen; HBe…

## Sheet: S5
Table S5 Demographic and clinical characteristics of Surgery + TACE subgroup (Total = 29)
Characteristics			Group		Total	p
			No Recurrence	Recurrence
			(n = 19)	(n = 10)
Gender		Female	1	0	1	0.46
		Male	18	10	28
Age		≤50	3	1	4	0.667
		>50	16	9	25
Child-Pugh		A	19	10	29	1
		B	0	0	0
BCLC		A	14	5	19	0.21
		B	5	5	10
PIVKA-II(mAU/mL)			1421.000(139.0,4896.0)	596.000(44.3,6385.0)		0.748
AFP (ng/mL)			166.000(2.7,2433.0)	9.650(4.2,4435.3)		0.551
ALB (g/L)			40.63±4.06	41.88±4.11		0.44
TB (μmol/L)			12.79±4.99	10.69±3.87		0.257
ALT (U/L)			26.100(20.5,40.1)	30.600(23.4,56.0)		0.422
GGT (U/L)			41.000(29.0,111.0)	104.000(67.8,134.0)		0.063
PT(s)			12.19±0.94	12.17±0.71		0.955
INR			1.06±0.06	1.07±0.06		0.558
Nodules	No		14	7	21	0.833
	Yes		5	3	8
Grading G		0	4	1	5	0.579
		1	2	1	3
		2	11	7	18
		3	2	1	3
Staging S		0	0	4	1	0.169
		1	1	3	0
		2	2	3	1
		3	3	5	5
		4	4	4	3
Tumor Thrombus		No	10	4	14	0.518
		Yes	9	6	15
Tumor Number			1	2		0.162
MVI		M0	10	4	14	0.411
		M1	6	3	9
		M2	3	3	6
Tumor Diameter(cm)			5.100(3.0,8.0)	5.700(4.9,7.6)		0.696
Differentiation		2	15	5	20	0.109
		3	4	5	9
HBsAg		(+)	10	7	17	0.367
		(-)	9	3	12
HBeAg		(+)	2	3	5	0.187
		(-)	17	7	24
HBeAb		(+)	14	6	20	0.449
		(-)	5	4	9
HBcAb		(+)	18	9	27	0.632
		(-)	1	1	2
HBV-DNA		(+)	6	6	12	0.14
		(-)	13	4	17
HCVAb		(+)	1	0	1	0.46
		(-)	18	10	28
Cirrhosis		No	15	7	22	0.593
		Yes	4	3	7
Abbreviations: BCLC, Barcelona Clinic Liver Cancer; PIVKA-II, protein induced by vitamin K absence or antagonist-II; AFP, alpha-fetoprotein; ALB, albumin; TB, total bilirubin; ALT, alanine aminotransferase; GGT, gamma-glutamyl transferase; PT, prothrombin time; INR, international normalized ratio; G, tumor grade; S, tumor stage; MVI, microvascular invasion; HBsAg, hepatitis B surface antigen; HBe…

## Sheet: S6
Table S6 Demographic and clinical characteristics of Surgery only subgroup (Total = 56)
Characteristics		Group		Total	p
		No Recurrence	Recurrence
		(n = 50)	(n = 6)
Gender	Female	10	0	10	0.227
	Male	40	6	46
Age	≤50	8	1	9	0.966
	>50	42	5	47
Child-Pugh	A	48	5	53	0.197
	B	2	1	3
BCLC	0	3	0	3	0.309
	A	38	4	42
	B	9	2	11
PIVKA-II(mAU/mL)		122.500(30.5,836.0)	28.000(26.0,355.3)		0.203
AFP (ng/mL)		9.150(3.5,178.3)	3.850(2.0,124.8)		0.213
ALB (g/L)		42.45(40.1,44.4)	41.30(39.2,42.9)		0.308
TB (μmol/L)		11.800(10.1,15.1)	14.350(9.1,26.5)		0.508
ALT (U/L)		26.000(15.5,41.5)	32.100(15.8,58.7)		0.662
GGT (U/L)		35.500(18.0,69.5)	39.000(23.5,147.5)		0.427
PT(s)		12.100(11.8,12.8)	12.100(11.8,12.4)		0.894
INR		1.065(1.0,1.1)	1.065(1.0,1.1)		0.821
Nodules	No	26	3	29	0.926
	Yes	24	3	27
Grading G	0	10	0	10	0.531
	1	14	3	17
	2	24	2	26
	3	2	1	3
Staging S	0	10	0	10	0.365
	1	2	1	3
	2	12	0	12
	3	5	2	7
	4	21	3	24
Tumor Thrombus	No	39	5	44	0.764
	Yes	11	1	12
Tumor Number		1(1.0,1.0)	1(1.0,2.8)		0.083
MVI	M0	39	5	44	0.698
	M1	6	1	7
	M2	5	0	5
Tumor Diameter(cm)		3.050(2.5,5.0)	2.650(2.2,3.2)		0.12
Differentiation	2	42	6	48	0.294
	3	8	0	8
HBsAg	(+)	38	3	41	0.174
	(-)	12	3	15
HBeAg	(+)	6	0	6	0.369
	(-)	44	6	50
HBeAb	(+)	35	3	38	0.322
	(-)	15	3	18
HBcAb	(+)	47	6	53	0.537
	(-)	3	0	3
HBV-DNA	(+)	20	2	22	0.752
	(-)	30	4	34
HCVAb	(+)	3	0	3	0.537
	(-)	47	6	53
Cirrhosis	No	30	3	33	0.638
	Yes	20	3	23
Abbreviations: BCLC, Barcelona Clinic Liver Cancer; PIVKA-II, protein induced by vitamin K absence or antagonist-II; AFP, alpha-fetoprotein; ALB, albumin; TB, total bilirubin; ALT, alanine aminotransferase; GGT, gamma-glutamyl transferase; PT, prothrombin time; INR, international normalized ratio; G, tumor grade; S, tumor stage; MVI, microvascular invasion; HBsAg, hepatitis B surface antigen; HBe…

## Sheet: S7
Table S7 Benchmarking RF, SVM, and XGBoost on the fixed 142-HQMAG HCC-TCG feature set
Cohort	Dataset	Random Forest (AUC)	SVM (AUC)	XGBoost (AUC)
Cohort 1	TCG, BT vs MT	0.7	0.66	0.64
Cohort 1	TCG, Surgery+PD1: No_Recurrence vs Recurrence	0.68	0.67	0.64
Cohort 1	TCG,Surgery+TACE: No_Recurrence vs Recurrence	0.83	0.5	0.56
Cohort 1	TCG, Surgery Only: No_Recurrence vs Recurrence	0.75	0.86	0.62
Cohort 1	TCG+4 clinic, Surgery+PD1: No_Recurrence vs Recurrence	0.78	0.58	0.74
Cohort 1	TCG+4 clinic,Surgery+TACE: No_Recurrence vs Recurrence	0.84	0.63	0.63
Cohort 1	TCG+4clinic, Surgery Only: No_Recurrence vs Recurrence	0.89	0.67	0.85
Cohort 2	HCC vs CRLM	0.78	0.99	0.74
Pomyen et al	CTR vs HCC	0.79	0.8	0.74
	CTR vs iCCA	0.75	0.86	0.77
	iCCA vs HCC	0.72	0.54	0.65
Xin et al	R vs NR	0.73	0.55	0.64
Zhao et al	DCB vs NDB	0.64	0.58	0.5
Models were evaluated using the same cross-validation strategy as described in Methods; no feature re-selection was performed.

## Sheet: S8
Table S8 Sample ID, cohort assignment, and endpoint labels
Cohort 1					Cohort 2
Sample ID	BT/MT	Postoperative adjuvant treatment（MT）	Rec or NO REC（MT）		ID	HCC/CRLM
PLC_102	BT				HF38	HCC
PLC_106	MT	Surgery+TACE	No Recurrence		HF60	HCC
PLC_115	MT	Surgery Only	No Recurrence		HF61	HCC
PLC_116	MT	Surgery+TACE	Recurrence		HF67	HCC
PLC_117	MT	Surgery Only	No Recurrence		HF71	HCC
PLC_123	MT	Surgery+TACE	Recurrence		HF72	HCC
PLC_125	MT	Surgery Only	No Recurrence		HF73	HCC
PLC_127	MT	Surgery Only	No Recurrence		HF74	HCC
PLC_134	MT	Surgery+PD-1	No Recurrence		CH_F6	CRLM
PLC_135	MT	Surgery Only	Recurrence		H_F10	HCC
PLC_136	MT	Surgery+PD-1	No Recurrence		H_F11	HCC
PLC_138	MT	Surgery Only	Recurrence		H_F12	HCC
PLC_139	MT	Surgery Only	No Recurrence		H_F113	HCC
PLC_140	MT	Surgery+TACE	No Recurrence		H_F213	HCC
PLC_141	MT	Surgery Only	No Recurrence		H_F14	HCC
PLC_142	MT	Surgery+TACE	No Recurrence		H_F17	HCC
PLC_143	MT	Surgery+PD-1	Recurrence		H_F19	HCC
PLC_144	MT	Surgery+PD-1	Recurrence		H_F20	HCC
PLC_145	MT	Surgery Only	No Recurrence		H_F21	HCC
PLC_146	MT	Surgery+PD-1	No Recurrence		H_F23	HCC
PLC_147	MT	Surgery Only	Recurrence		H_F27	HCC
PLC_148	MT	Surgery+PD-1	No Recurrence		CH_F29	CRLM
PLC_152	MT	Surgery+TACE	No Recurrence		H_F34	HCC
PLC_153	MT	Surgery Only	No Recurrence		H_F35	HCC
PLC_156	MT	Surgery+TACE	No Recurrence		H_F36	HCC
PLC_157	MT	Surgery+TACE	No Recurrence		H_F137	HCC
PLC_158	MT	Surgery Only	No Recurrence		H_F237	HCC
PLC_159	MT	Surgery+TACE	No Recurrence		H_F239	HCC
PLC_162	BT				H_F41	HCC
PLC_163	MT	Surgery+PD-1	No Recurrence		H_F42	HCC
PLC_164	MT	Surgery+TACE	No Recurrence		H043	HCC
PLC_167	MT	Surgery+PD-1	No Recurrence		H044	HCC
PLC_168	MT	Surgery Only	No Recurrence		H045	HCC
PLC_169	MT	NA	No Recurrence		H047	HCC
PLC_170	MT	NA	No Recurrence		H049	HCC
PLC_173	MT	Surgery Only	No Recurrence		H050	HCC
PLC_174	MT	Surgery Only	No Recurrence		H051	HCC
PLC_175	MT	Surgery Only	No Recurrence		H053	HCC
PLC_176	BT				H054	HCC
PLC_177	MT	NA	Recurrence		H058	HCC
PLC_178	MT	Surgery+PD-1	No Recurrence		H059	HCC
PLC_181	BT				H062	HCC
PLC_184	BT				H063	HCC
PLC_185	BT				H064	HCC
PLC_187	BT				H065	HCC
PLC_188	MT	Surgery Only	No Recurrence		H066	HCC
PLC_189	BT				H_F5	HCC
PLC_190	MT	Surgery Only	No Recurrence		H_F116	HCC
PLC_191	MT	Surgery+PD-1	Recurrence		H_F216	HCC
PLC_192	MT	NA	Recurrence		H_F22	HCC
PLC_193	MT	Surgery+PD-1	Recurrence		H_F25	HCC
PLC_194	MT	Surgery Only	No Recurrence		CH_F30	CRLM
PLC_195	MT	Surgery+TACE	Recurrence		CH_F31	CRLM
PLC_196	MT	Surgery Only	No Recurrence		CH_F32	CRLM
PLC_199	MT	NA	No Recurrence		H_F33	HCC
PLC_200	BT				H_F38	HCC
PLC_201	MT	Surgery+TACE	No Recurrence		H_F40	HCC
PLC_203	MT	Surgery Only	No Recurrence
PLC_204	MT	NA	Recurrence
PLC_205	BT
PLC_206	MT	Surgery+TACE	No Recurrence
PLC_207	BT
PLC_208	MT	Surgery+TACE	No Recurrence
PLC_209	MT	NA	Recurrence
PLC_210	MT	Surgery Only	No Recurrence
PLC_211	MT	Surgery+PD-1	No Recurrence
PLC_212	MT	Surgery+TACE	Recurrence
PLC_213	MT	Surgery Only	No Recurrence
PLC_214	BT
PLC_215	MT	Surgery+TACE	No Recurrence
PLC_218	MT	Surgery Only	No Recurrence
PLC_219	MT	Surgery+TACE	Recurrence
PLC_221	BT
PLC_222	MT	Surgery+TACE	No Recurrence
PLC_223	MT	Surgery+TACE	No Recurrence
PLC_224	BT
PLC_227	BT
PLC_228	MT	Surgery+TACE	No Recurrence
PLC_229	BT
PLC_230	MT	Surgery Only	No Recurrence
PLC_231	MT	Surgery+TACE	No Recurrence
PLC_233	MT	Surgery Only	No Recurrence
PLC_234	BT
PLC_235	MT	Surgery+TACE	No Recurrence
PLC_236	MT	Surgery+TACE	Recurrence
PLC_239	MT	Surgery+PD-1	No Recurrence
PLC_240	BT
PLC_241	MT	Surgery+TACE	No Recurrence
PLC_242	MT	Surgery+TACE	Recurrence
PLC_244	MT	Surgery Only	Recurrence
PLC_245	MT	Surgery Only	No Recurrence
PLC_246	BT
PLC_247	MT	Surgery Only	No Recurrence
PLC_248	MT	Surgery+TACE	Recurrence
PLC_249	MT	Surgery Only	No Recurrence
PLC_250	MT	Surgery Only	No Recurrence
PLC_251	MT	Surgery Only	No Recurrence
PLC_253	BT
PLC_254	BT
PLC_256	BT
PLC_257	BT
PLC_258	MT	Surgery Only	No Recurrence
PLC_259	BT
PLC_260	MT	Surgery+PD-1	No Recurrence
PLC_262	MT	Surgery Only	Recurrence
PLC_264	MT	Surgery Only	No Recurrence
PLC_265	MT	Surgery+PD-1	No Recurrence
PLC_266	MT	Surgery Only	No Recurrence
PLC_267	MT	Surgery+PD-1	Recurrence
PLC_268	MT	Surgery Only	No Recurrence
PLC_274	MT	NA	No Recurrence
PLC_275	MT	Surgery Only	No Recurrence
PLC_280	MT	Surgery Only	No Recurrence
PLC_285	MT	Surgery Only	No Recurrence
PLC_286	MT	Surgery+TACE	No Recurrence
PLC_287	MT	Surgery Only	No Recurrence
PLC_288	BT
PLC_290	MT	Surgery+PD-1	Recurrence
PLC_291	MT	Surgery+PD-1	Recurrence
PLC_292	MT	Surgery+TACE	Recurrence
PLC_293	MT	Surgery Only	No Recurrence
PLC_295	BT
PLC_296	BT
PLC_297	BT
PLC_298	BT
PLC_300	BT
PLC_301	BT
PLC_303	BT
PLC_304	BT
PLC_305	BT
PLC_306	BT
PLC_307	BT
PLC_308	BT
PLC_309	MT	Surgery Only	No Recurrence
PLC_310	MT	Surgery Only	No Recurrence
PLC_311	BT
PLC_312	MT	Surgery Only	No Recurrence
PLC_313	MT	Surgery Only	No Recurrence
PLC_314	BT
PLC_315	MT	NA	Recurrence
PLC_316	MT	Surgery Only	No Recurrence
PLC_317	BT
PLC_318	BT
PLC_319	BT
PLC_320	BT
PLC_321	MT	Surgery Only	No Recurrence
PLC_322	BT
PLC_323	MT	Surgery Only	No Recurrence
PLC_324	MT	Surgery+PD-1	Recurrence
PLC_325	BT
PLC_326	MT	Surgery Only	No Recurrence
PLC_327	MT	Surgery Only	No Recurrence
PLC_328	MT	Surgery Only	Recurrence
PLC_329	MT	Surgery Only	No Recurrence
PLC_330	BT
PLC_331	BT
PLC_332	MT	Surgery+PD-1	Recurrence
PLC_333	MT	NA	loss
PLC_334	BT
PLC_335	BT
PLC_336	BT
PLC_337	BT
PLC_338	BT
PLC_339	BT
PLC_340	BT
PLC_341	BT
PLC_342	BT
PLC_343	BT
PLC_344	BT
PLC_345	BT
PLC_346	BT
PLC_347	BT
PLC_348	BT
PLC_349	BT
PLC_350	BT
PLC_351	BT
PLC_352	BT
PLC_353	BT
PLC_354	BT
PLC_355	BT
PLC_356	MT	NA	No Recurrence
PLC_357	BT
PLC_66	BT
PLC_75	MT	NA	Recurrence
PLC_80	MT	Surgery+PD-1	No Recurrence
PLC_81	BT
PLC_83	MT	NA	Recurrence
PLC_85	BT
PLC_87	MT	Surgery Only	No Recurrence
PLC_98	MT	Surgery+TACE	Recurrence
X1253667	MT	Surgery Only	No Recurrence
X1256176	MT	Surgery Only	No Recurrence
X1281888	MT	NA	No Recurrence
X1286599	BT
X1290848	BT
X1291424	BT
